# Supplementary material for: Interprofessional Skills Learning Guide: A Multimedia E-Book for Small-Group or Individual Learning
Source: MedEdPORTAL. 2016 Jul 8;12:10425. doi: 10.15766/mep_2374-8265.10425 (PMC6464415; doi:10.15766/mep_2374-8265.10425)
Supplement: Supplementary file 1 — A. Interprofessional Skills Learning Guide.epub B. Instructions for Use.docx C. Worksheet.docx D. Interprofessional Skills Learning Guide PDF Version.pdf [file mep-12-10425-s001.zip]

Archive with 5 entries (5 files):
- _Educational Summary Report_10425.pdf
- A. Interprofessional Skills Learning Guide.epub
- B. Instructions for Use.docx
- C. Worksheet.docx
- D. Interprofessional Skills Learning Guide PDF Version.pdf
